# Supplementary material for: Benz­yl(meth­yl)phosphinic acid
Source: Acta Crystallogr Sect E Struct Rep Online. 2010 Jun 26;66(Pt 7):o1786. doi: 10.1107/S1600536810024116 (PMC3006977; doi:10.1107/S1600536810024116)
Supplement: Supplementary file 2 [file e-66-o1786-Isup2.hkl]

# 
# h,k,l, Fc-squared, Fo-squared, sigma(Fo-squared) and status flag 
# 
data_I
_shelx_title ' CrystalBuilderInfo $triclinic $? $? $? $' 
_shelx_refln_list_code          4 
_shelx_F_calc_maximum      104.63 
_exptl_crystal_F_000       360.00 
_reflns_d_resolution_high  0.8008 
 
loop_ 
 _symmetry_equiv_pos_as_xyz 
 'x, y, z' 
 '-x, y+1/2, -z+1/2' 
 '-x, -y, -z' 
 'x, -y-1/2, z-1/2' 
 
_cell_length_a     9.3075 
_cell_length_b     8.2526 
_cell_length_c    11.8890 
_cell_angle_alpha  90.000 
_cell_angle_beta  108.657 
_cell_angle_gamma  90.000 
 
_shelx_F_squared_multiplier     1.000 
 
loop_ 
 _refln_index_h 
 _refln_index_k 
 _refln_index_l 
 _refln_F_squared_calc 
 _refln_F_squared_meas 
 _refln_F_squared_sigma 
 _refln_observed_status 
   1   0   0       11.62       18.55      0.64 o 
   2   0   0       28.96       40.98      1.46 o 
   3   0   0     1215.07     1154.37     23.11 o 
   4   0   0      192.41      154.44      4.21 o 
   5   0   0     1533.96     1603.07     28.75 o 
   6   0   0      846.96      904.01     14.77 o 
   7   0   0     1262.81     1301.21     23.15 o 
   8   0   0      529.22      577.11     17.23 o 
   9   0   0       54.92       46.73      3.89 o 
  10   0   0       29.09       26.39      6.03 o 
  11   0   0       15.40        7.81      7.06 o 
   1   1   0     1138.78     1046.02     12.96 o 
   2   1   0    10946.77    10148.18    338.67 o 
   3   1   0     2202.74     2171.70     26.14 o 
   4   1   0     1256.58     1351.89     16.19 o 
   5   1   0      898.52      847.01     10.88 o 
   6   1   0     1206.12     1252.91     14.63 o 
   7   1   0      179.98      182.44      4.04 o 
   8   1   0       73.21       70.71      3.58 o 
   9   1   0       59.28       58.30      3.73 o 
  10   1   0      124.49      120.17      9.84 o 
   0   2   0     9062.22     8457.82    136.31 o 
   1   2   0       57.86       43.26      1.61 o 
   2   2   0      186.21      192.19      3.27 o 
   3   2   0     2080.17     2145.46     24.65 o 
   4   2   0     1238.65     1313.08     15.40 o 
   5   2   0      454.49      461.76      7.39 o 
   6   2   0       73.35       73.05      2.74 o 
   7   2   0       93.80      107.37      4.00 o 
   8   2   0      201.76      226.29      6.40 o 
   9   2   0        2.71       11.21      6.96 o 
  10   2   0       32.32       29.95      3.60 o 
   1   3   0        6.02        7.24      2.50 o 
   2   3   0      841.28      848.59     13.22 o 
   3   3   0      736.20      821.14     13.22 o 
   4   3   0      155.26      171.67     10.18 o 
   5   3   0      114.00      121.18      2.78 o 
   6   3   0        0.01       -0.03      1.40 o 
   7   3   0       14.85       15.63      2.48 o 
   8   3   0        5.30       12.22      3.17 o 
   9   3   0       89.56      103.07      8.08 o 
  10   3   0       39.40       34.16      6.31 o 
   0   4   0      582.76      585.94     11.30 o 
   1   4   0       32.96       23.72      1.93 o 
   2   4   0      246.41      237.69      4.47 o 
   3   4   0      144.97      152.05      3.91 o 
   4   4   0       18.14       16.23      3.55 o 
   5   4   0       71.80       81.85     10.04 o 
   6   4   0       10.99        9.18      1.70 o 
   7   4   0       40.97       29.45      2.96 o 
   8   4   0       12.89       16.02      3.23 o 
   9   4   0       68.66       63.09      6.04 o 
  10   4   0        9.74       15.65      8.76 o 
   1   5   0        6.04        5.63      1.61 o 
   2   5   0      400.79      392.60      7.12 o 
   3   5   0      172.15      162.88      8.42 o 
   4   5   0      176.74      179.94      5.35 o 
   5   5   0        0.50        9.74     10.38 o 
   6   5   0      153.31      143.70     11.22 o 
   7   5   0       28.50       28.78      2.68 o 
   8   5   0        3.73       -1.28      8.01 o 
   9   5   0       25.60       17.28      4.98 o 
   0   6   0       95.81      100.43      5.34 o 
   1   6   0       57.13       58.11      2.84 o 
   2   6   0       85.33       90.50      3.94 o 
   3   6   0      139.24      125.10      5.90 o 
   4   6   0     1114.68     1157.17     21.23 o 
   5   6   0       27.01       19.03      4.06 o 
   6   6   0        1.64       -1.39      2.05 o 
   7   6   0       19.94       29.36      4.85 o 
   8   6   0        8.49        5.35      5.87 o 
   1   7   0      109.38      107.35      4.60 o 
   2   7   0      456.55      474.99     12.49 o 
   3   7   0      161.20      167.38      7.02 o 
   4   7   0       16.18       12.40      3.58 o 
   5   7   0        3.57        6.08      3.69 o 
   6   7   0      197.43      194.76     14.80 o 
   7   7   0       17.09       21.58      5.04 o 
   8   7   0       10.23       11.08      6.04 o 
   0   8   0      204.51      209.38     11.35 o 
   1   8   0      142.04      136.03      6.56 o 
   2   8   0       68.70       65.78      6.06 o 
   3   8   0        1.52        1.78      4.10 o 
   4   8   0      203.78      199.48      8.44 o 
   5   8   0       80.17       75.78      6.35 o 
   6   8   0        1.70       -4.12      4.12 o 
   1   9   0       35.82       35.60     13.14 o 
   2   9   0       94.46      103.97      9.43 o 
   3   9   0        3.94       14.78      4.77 o 
   4   9   0       15.12       19.03      4.53 o 
   5   9   0       39.10       43.41      8.15 o 
   0  10   0        9.56        7.05      7.21 o 
   1  10   0       54.35       69.72     10.97 o 
   2  10   0        1.67       -2.53      4.28 o 
 -11   1   1        0.62       -1.68      6.21 o 
 -10   1   1        0.21        2.31      2.83 o 
  -9   1   1       11.32        6.27      2.43 o 
  -8   1   1       63.79       68.01      7.04 o 
  -7   1   1      225.06      221.03      8.72 o 
  -6   1   1       90.89       80.49      1.92 o 
  -5   1   1        0.30        2.53      0.76 o 
  -4   1   1      245.54      264.11      3.67 o 
  -3   1   1      170.99      170.54      2.43 o 
  -2   1   1        2.67        5.67      0.50 o 
  -1   1   1      770.62      704.56     12.56 o 
   0   1   1      129.20      109.68      1.78 o 
   1   1   1       20.00       23.56      0.77 o 
   2   1   1        4.25        1.44      0.91 o 
   3   1   1       35.56       42.49      1.23 o 
   4   1   1       94.95      115.47      2.87 o 
   5   1   1       95.62       82.46      2.64 o 
   6   1   1      197.69      189.56      4.41 o 
   7   1   1       22.16       19.60      3.96 o 
   8   1   1        0.29       -2.77      2.77 o 
   9   1   1        0.04       -2.05      3.29 o 
  10   1   1        2.37       -1.08      3.53 o 
 -11   2   1        5.47       10.47      4.65 o 
 -10   2   1        3.52        1.67      3.01 o 
  -9   2   1      111.74      115.64      5.24 o 
  -8   2   1       73.24       66.98      5.81 o 
  -7   2   1      236.49      231.99      6.62 o 
  -6   2   1      139.91      151.10      3.01 o 
  -5   2   1        0.02        0.72      0.95 o 
  -4   2   1      214.23      244.11      4.14 o 
  -3   2   1       48.64       67.26      1.63 o 
  -2   2   1        8.24       12.56      1.23 o 
  -1   2   1      188.90      207.09      3.91 o 
   0   2   1     6908.25     6867.58     78.55 o 
   1   2   1      410.54      386.00      5.70 o 
   2   2   1     2365.36     2453.11     29.11 o 
   3   2   1      104.42      125.29      2.53 o 
   4   2   1       18.22       28.73      1.50 o 
   5   2   1      141.36      135.58      3.42 o 
   6   2   1      129.78      129.47      4.02 o 
   7   2   1      280.93      245.46      7.25 o 
   8   2   1       27.35       28.89      6.22 o 
   9   2   1       81.46       85.32      5.78 o 
  10   2   1        0.02       -3.54      4.80 o 
 -10   3   1       43.43       42.39      5.18 o 
  -9   3   1        5.41       10.39      3.22 o 
  -8   3   1       59.49       50.75      3.66 o 
  -7   3   1      209.34      195.62      6.16 o 
  -6   3   1      152.28      141.49      3.45 o 
  -5   3   1       92.83       89.66      2.49 o 
  -4   3   1      370.48      404.01      7.56 o 
  -3   3   1      409.98      422.76      7.61 o 
  -2   3   1       65.53       49.30      1.77 o 
  -1   3   1       41.57       47.11      2.19 o 
   0   3   1      309.18      324.63      4.80 o 
   1   3   1        2.55        4.88      1.00 o 
   2   3   1     1181.23     1184.08     14.70 o 
   3   3   1      162.70      164.44      3.59 o 
   4   3   1       60.76       60.39      2.28 o 
   5   3   1       52.76       47.17      2.36 o 
   6   3   1      311.99      302.68      5.90 o 
   7   3   1       72.71       73.64     12.02 o 
   8   3   1       10.54        4.34      3.40 o 
   9   3   1      129.77      131.55      7.51 o 
  10   3   1       25.93       24.17      5.31 o 
 -10   4   1       36.30       12.29     13.36 o 
  -9   4   1      147.51      156.98     10.31 o 
  -8   4   1       12.79       16.60      8.04 o 
  -7   4   1       20.60       24.38      2.44 o 
  -6   4   1        1.27        2.04      1.44 o 
  -5   4   1      125.56      115.90      3.55 o 
  -4   4   1     1508.80     1550.74     23.39 o 
  -3   4   1      226.78      236.19      8.15 o 
  -2   4   1      165.58      195.13      4.39 o 
  -1   4   1      111.40       93.93      2.70 o 
   0   4   1       23.56       19.84      1.65 o 
   1   4   1       34.32       32.03      1.64 o 
   2   4   1        1.43        0.39      1.59 o 
   3   4   1      687.43      719.29     11.39 o 
   4   4   1      831.94      839.71     12.62 o 
   5   4   1      162.30      169.86      4.01 o 
   6   4   1        5.47        4.48      2.26 o 
   7   4   1       53.15       58.71      2.97 o 
   8   4   1       74.95       85.70      5.80 o 
   9   4   1       10.10       13.36      7.01 o 
  -9   5   1      119.93      136.92     12.54 o 
  -8   5   1        7.53        5.63      3.93 o 
  -7   5   1       20.81       23.36      3.13 o 
  -6   5   1      178.16      202.96      6.34 o 
  -5   5   1       86.11       88.18      3.58 o 
  -4   5   1        0.69       -1.12      1.52 o 
  -3   5   1      485.35      496.93      8.83 o 
  -2   5   1      575.06      568.34     10.15 o 
  -1   5   1       36.82       32.99      2.50 o 
   0   5   1      168.10      197.13      4.30 o 
   1   5   1      671.20      699.75     10.23 o 
   2   5   1      656.46      668.62     10.98 o 
   3   5   1      264.44      265.54      5.76 o 
   4   5   1       83.01       82.35      3.29 o 
   5   5   1       24.17       25.78      3.43 o 
   6   5   1      147.61      180.95      9.22 o 
   7   5   1       12.22       13.69      4.44 o 
   8   5   1        1.71        4.37      4.03 o 
   9   5   1      189.16      191.82     16.87 o 
  -9   6   1       17.45       17.62      5.01 o 
  -8   6   1       95.47       97.26      7.14 o 
  -7   6   1       27.64       35.06      4.63 o 
  -6   6   1        1.43        1.43      2.28 o 
  -5   6   1      170.30      188.63      7.93 o 
  -4   6   1      245.86      252.52      7.07 o 
  -3   6   1      276.25      276.21      5.98 o 
  -2   6   1       28.74       29.41      2.85 o 
  -1   6   1      548.14      541.44      9.89 o 
   0   6   1       84.12       69.58      3.32 o 
   1   6   1       39.48       49.61      2.45 o 
   2   6   1      119.18      107.22      5.85 o 
   3   6   1       80.66       81.34      3.73 o 
   4   6   1      487.13      529.59     11.49 o 
   5   6   1       56.60       57.26      5.14 o 
   6   6   1       19.87       26.31      3.33 o 
   7   6   1       63.75       70.60      5.95 o 
   8   6   1       38.10       52.01     33.03 o 
  -8   7   1        1.25        9.68     14.43 o 
  -7   7   1       34.00       34.03      4.95 o 
  -6   7   1      102.82      111.10      6.32 o 
  -5   7   1       57.66       56.73      4.64 o 
  -4   7   1       97.89      101.01      5.56 o 
  -3   7   1        0.45        0.83      4.10 o 
  -2   7   1      213.30      229.01      8.28 o 
  -1   7   1       50.89       53.71      4.19 o 
   0   7   1        0.01        1.63      3.73 o 
   1   7   1      392.97      408.56     11.30 o 
   2   7   1       44.05       36.64      4.03 o 
   3   7   1        0.77       -2.75      2.75 o 
   4   7   1        0.38        1.45      3.32 o 
   5   7   1       84.56       89.78      7.92 o 
   6   7   1       32.32       27.62      5.22 o 
   7   7   1       13.14       14.91      4.64 o 
  -7   8   1        1.59        0.91      4.64 o 
  -6   8   1        1.53        1.48      5.85 o 
  -5   8   1        4.23        2.31      3.03 o 
  -4   8   1       13.96       11.74      3.69 o 
  -3   8   1       20.66       20.62      3.85 o 
  -2   8   1       72.81       79.21      7.58 o 
  -1   8   1      131.15      130.97     14.50 o 
   0   8   1       55.71       52.83     10.58 o 
   1   8   1       20.88       18.63      3.98 o 
   2   8   1        0.10        1.13      4.23 o 
   3   8   1        9.29        8.86      4.42 o 
   4   8   1        9.79       12.89      4.22 o 
   5   8   1        2.68        4.25      4.10 o 
   6   8   1       20.59       22.45      7.44 o 
  -5   9   1       16.89       18.81      4.62 o 
  -4   9   1       30.94       31.35      5.19 o 
  -3   9   1        4.01        9.04      3.99 o 
  -2   9   1        4.26       -2.56      5.94 o 
  -1   9   1       10.83       14.24      6.62 o 
   0   9   1        2.55       -1.60      4.30 o 
   1   9   1        0.01       -3.00      4.88 o 
   2   9   1        0.02        0.29     12.11 o 
   3   9   1        4.94        2.18      4.62 o 
   4   9   1        7.97        6.98      4.37 o 
   5   9   1        0.43        8.24      5.37 o 
  -2  10   1       11.59        8.29      6.18 o 
  -1  10   1       23.50       27.56      8.03 o 
   0  10   1       60.99       81.08     15.93 o 
   1  10   1        4.28       10.23      6.30 o 
   2  10   1        2.56       -1.63      5.67 o 
 -11   0   2       22.54        1.78      8.24 o 
 -10   0   2       26.78       24.29      3.92 o 
  -9   0   2      244.53      261.95      9.17 o 
  -8   0   2      457.76      455.45     11.27 o 
  -7   0   2      524.75      568.05     10.81 o 
  -6   0   2       10.87       10.31      1.46 o 
  -5   0   2      100.80       84.25      2.78 o 
  -4   0   2      649.68      610.25      9.35 o 
  -3   0   2       49.65       51.79      1.36 o 
  -2   0   2     1525.57     1484.37     20.37 o 
   0   0   2     5075.59     4674.11     77.47 o 
   1   0   2     5490.51     5234.88    101.12 o 
   2   0   2        0.01        3.21      1.07 o 
   3   0   2     1341.96     1267.36     22.86 o 
   4   0   2      185.13      161.08      3.85 o 
   5   0   2       17.57       25.61      2.50 o 
   6   0   2      576.34      599.08     12.95 o 
   7   0   2      965.74     1042.97     24.40 o 
   8   0   2       80.12       87.03      4.24 o 
   9   0   2      111.97       99.44      8.28 o 
  10   0   2       48.76       46.73      8.28 o 
 -11   1   2        8.60       12.35     10.58 o 
 -10   1   2       75.66       78.75      4.75 o 
  -9   1   2       47.29       55.29      3.50 o 
  -8   1   2        0.22        0.00      1.49 o 
  -7   1   2      934.43      960.51     12.42 o 
  -6   1   2      562.18      582.58      7.73 o 
  -5   1   2       67.76       75.18      2.62 o 
  -4   1   2        9.92       11.95      0.74 o 
  -3   1   2      480.62      442.49      5.53 o 
  -2   1   2     1864.90     1738.39     19.95 o 
  -1   1   2     6572.46     6199.35    205.20 o 
   0   1   2     6858.20     6505.05    105.55 o 
   1   1   2      504.72      433.26      5.26 o 
   2   1   2     1267.22     1214.60     16.44 o 
   3   1   2      107.46       98.05      6.33 o 
   4   1   2        5.06        4.94      1.10 o 
   5   1   2     2182.69     2322.30     30.23 o 
   6   1   2      362.00      354.97     10.31 o 
   7   1   2       26.86       29.57      3.30 o 
   8   1   2       61.04       60.83      7.33 o 
   9   1   2      172.12      197.21      6.67 o 
  10   1   2        9.48        9.95      4.62 o 
 -11   2   2       29.78       34.66      3.87 o 
 -10   2   2        1.84       -1.86      2.44 o 
  -9   2   2      124.60      129.05      4.85 o 
  -8   2   2        1.87       -1.35      1.54 o 
  -7   2   2      103.28      120.29      2.98 o 
  -6   2   2       19.80       15.27      1.19 o 
  -5   2   2      126.53      101.19      2.38 o 
  -4   2   2     3047.66     3203.91     41.09 o 
  -3   2   2       71.50       74.78      1.80 o 
  -2   2   2      123.84      139.07      3.11 o 
  -1   2   2       33.38       23.40      1.27 o 
   0   2   2      112.37      154.16      2.47 o 
   1   2   2     4901.40     4847.76     56.69 o 
   2   2   2      971.42      939.47     11.84 o 
   3   2   2     1573.78     1647.34     29.11 o 
   4   2   2      553.31      564.73      8.55 o 
   5   2   2       10.88       10.31      1.78 o 
   6   2   2        7.82        3.76      1.99 o 
   7   2   2      208.96      223.73      9.67 o 
   8   2   2       87.50       99.44      5.85 o 
   9   2   2       11.10        7.10      3.74 o 
  10   2   2       51.97       48.36      5.47 o 
 -10   3   2        9.04       11.00      3.56 o 
  -9   3   2       84.09       71.70      9.70 o 
  -8   3   2       18.19       13.55      4.62 o 
  -7   3   2       40.93       29.76      2.10 o 
  -6   3   2       15.13       18.43      2.16 o 
  -5   3   2        2.35        1.91      1.23 o 
  -4   3   2        7.64        6.38      1.13 o 
  -3   3   2        9.43        7.33      0.96 o 
  -2   3   2      143.47      129.73      2.88 o 
  -1   3   2      282.87      256.73      4.22 o 
   0   3   2      513.51      536.56      7.43 o 
   1   3   2      379.37      409.62      5.88 o 
   2   3   2      128.68      132.86      5.46 o 
   3   3   2      268.56      295.10      5.14 o 
   4   3   2        5.83        6.86      1.50 o 
   5   3   2        3.13        4.57      1.18 o 
   6   3   2      104.30      113.57      7.51 o 
   7   3   2       18.55       19.72      4.08 o 
   8   3   2       40.31       44.37      4.47 o 
   9   3   2       58.61       56.25      5.48 o 
 -10   4   2        0.63       -4.29      4.61 o 
  -9   4   2        0.58        3.30      2.90 o 
  -8   4   2      124.45      102.98     12.56 o 
  -7   4   2        1.97        3.86      2.00 o 
  -6   4   2        0.00        1.82      1.32 o 
  -5   4   2       14.92       12.09      1.68 o 
  -4   4   2       70.55       71.59      2.74 o 
  -3   4   2       11.08        8.14      1.44 o 
  -2   4   2      911.97      932.16     14.09 o 
  -1   4   2      349.47      353.12      6.14 o 
   0   4   2      727.24      753.03     10.61 o 
   1   4   2      388.62      443.92      7.02 o 
   2   4   2       17.35       15.59      3.37 o 
   3   4   2       16.98       14.50      1.77 o 
   4   4   2      472.04      516.26      9.86 o 
   5   4   2        1.18       -1.07      2.14 o 
   6   4   2      207.79      202.46      5.66 o 
   7   4   2        3.80        0.95      3.37 o 
   8   4   2       10.40        4.48      5.00 o 
   9   4   2        3.00        1.79      3.78 o 
 -10   5   2       64.93       61.88      8.99 o 
  -9   5   2        3.73        5.89      6.78 o 
  -8   5   2        7.32        0.03     10.84 o 
  -7   5   2      104.43       91.80     19.26 o 
  -6   5   2       89.93       83.70      4.04 o 
  -5   5   2      186.61      185.74     11.43 o 
  -4   5   2      247.57      242.31      7.67 o 
  -3   5   2      553.52      555.98      8.81 o 
  -2   5   2       30.10       31.06      5.89 o 
  -1   5   2        0.03        1.76      1.50 o 
   0   5   2      343.52      364.25      9.74 o 
   1   5   2      144.12      142.04      3.82 o 
   2   5   2      156.52      167.21      5.14 o 
   3   5   2       40.43       37.94      2.62 o 
   4   5   2      410.42      413.54      8.30 o 
   5   5   2       34.89       27.19      3.53 o 
   6   5   2        3.18        3.89      2.74 o 
   7   5   2        2.31        2.03      2.16 o 
   8   5   2        0.46        4.87      3.59 o 
   9   5   2       82.17       93.48     19.30 o 
  -9   6   2       40.89       31.25      5.59 o 
  -8   6   2       38.88       27.93      5.08 o 
  -7   6   2       11.49       10.31      3.00 o 
  -6   6   2       63.00       57.64      8.11 o 
  -5   6   2      297.42      292.69      8.37 o 
  -4   6   2      794.58      779.18     13.36 o 
  -3   6   2       67.69       63.48      5.08 o 
  -2   6   2       86.62       79.12      7.53 o 
  -1   6   2      103.81      105.60      3.35 o 
   0   6   2       58.44       62.52      2.71 o 
   1   6   2        8.61        5.43      2.13 o 
   2   6   2      424.79      425.88      7.42 o 
   3   6   2      873.29      879.76     15.85 o 
   4   6   2        0.02        0.18      2.68 o 
   5   6   2       94.83      102.19      6.94 o 
   6   6   2       55.48       50.37      5.35 o 
   7   6   2       26.28       27.89      5.62 o 
   8   6   2       11.45       21.52      5.62 o 
  -8   7   2        0.19        2.36      3.75 o 
  -7   7   2       58.88       49.84      4.59 o 
  -6   7   2      147.52      153.29      6.23 o 
  -5   7   2       43.87       39.38      5.01 o 
  -4   7   2      104.98      102.55      7.35 o 
  -3   7   2      301.12      294.88      9.60 o 
  -2   7   2      354.85      376.30     15.11 o 
  -1   7   2       26.35       27.11      6.83 o 
   0   7   2       90.01       80.20      4.37 o 
   1   7   2      492.64      489.11     12.96 o 
   2   7   2       72.95       77.63      4.52 o 
   3   7   2       76.31       74.03      4.57 o 
   4   7   2      130.59      100.70      5.87 o 
   5   7   2       98.55       85.51      7.01 o 
   6   7   2       20.15       18.73      5.11 o 
   7   7   2        2.20       -1.03      7.85 o 
  -7   8   2       26.99       40.99     18.94 o 
  -6   8   2        8.65        6.11      3.77 o 
  -5   8   2      144.22      129.21      6.81 o 
  -4   8   2       57.67       65.86      7.26 o 
  -3   8   2      161.19      166.52      7.61 o 
  -2   8   2       46.86       34.18      6.44 o 
  -1   8   2      230.61      235.09      7.92 o 
   0   8   2      179.87      199.87      6.80 o 
   1   8   2        4.21        5.08      3.65 o 
   2   8   2       30.24       23.43      4.22 o 
   3   8   2      124.08      117.97     15.80 o 
   4   8   2       86.05       97.86      6.69 o 
   5   8   2       29.59       26.32      5.26 o 
   6   8   2       40.35       35.91      6.17 o 
  -5   9   2       15.00        6.62      7.10 o 
  -4   9   2        4.79        2.67      4.63 o 
  -3   9   2       22.55       28.49      5.74 o 
  -2   9   2      152.11      160.61     18.28 o 
  -1   9   2       21.71       23.54      5.63 o 
   0   9   2        6.26        5.71      4.82 o 
   1   9   2      144.91      144.96      9.33 o 
   2   9   2       19.21       17.10     11.02 o 
   3   9   2       34.67       32.63      9.13 o 
   4   9   2        0.80       -3.66      5.67 o 
  -2  10   2       44.98       38.70     11.98 o 
  -1  10   2       10.12       -2.04      6.93 o 
   0  10   2       82.83       77.47      8.30 o 
   1  10   2       23.62       19.12      9.79 o 
 -11   1   3        3.26        1.08      2.65 o 
 -10   1   3       12.92       13.59      2.88 o 
  -9   1   3        0.24        0.62      1.62 o 
  -8   1   3        0.67       -0.09      1.38 o 
  -7   1   3      182.85      173.78      3.52 o 
  -6   1   3       83.20       78.79      2.02 o 
  -5   1   3       97.33       96.54      1.85 o 
  -4   1   3      202.49      212.56      3.05 o 
  -3   1   3       67.80       69.35      1.55 o 
  -2   1   3      836.65      814.89      9.16 o 
  -1   1   3      893.89      891.90     10.17 o 
   0   1   3     2047.30     1984.44     20.13 o 
   1   1   3     1329.33     1362.59     13.81 o 
   2   1   3      347.17      336.84      4.48 o 
   3   1   3      185.74      191.21      3.91 o 
   4   1   3       12.74       13.44      1.51 o 
   5   1   3      527.86      532.88      9.61 o 
   6   1   3        5.49        2.68      1.77 o 
   7   1   3       25.04       24.05      3.69 o 
   8   1   3        2.30        3.27      3.41 o 
   9   1   3        8.92        5.44      4.42 o 
 -11   2   3        9.52        0.75      5.33 o 
 -10   2   3        3.29        3.53      9.13 o 
  -9   2   3        4.41        4.62      2.26 o 
  -8   2   3      723.55      732.74     12.49 o 
  -7   2   3       33.67       32.95      1.79 o 
  -6   2   3      110.00      117.12      5.08 o 
  -5   2   3       99.95      112.66      2.36 o 
  -4   2   3      162.17      146.41      2.74 o 
  -3   2   3      170.82      151.49      2.78 o 
  -2   2   3      399.85      408.98      6.95 o 
  -1   2   3      562.50      601.87      7.40 o 
   0   2   3     2422.34     2420.75     25.60 o 
   1   2   3     2789.30     2872.78     31.41 o 
   2   2   3       31.51       43.35      2.10 o 
   3   2   3        0.30        0.37      1.25 o 
   4   2   3       24.14       23.51      1.74 o 
   5   2   3      169.25      180.03      4.47 o 
   6   2   3      222.19      199.69      6.97 o 
   7   2   3      170.80      175.17      8.76 o 
   8   2   3       82.74       79.99      5.61 o 
   9   2   3       29.74       21.92      5.58 o 
 -11   3   3       22.78       20.05      4.44 o 
 -10   3   3      135.64      129.80      9.68 o 
  -9   3   3        0.30       -0.36      2.39 o 
  -8   3   3       10.33       11.45      3.98 o 
  -7   3   3      132.97      122.65      6.63 o 
  -6   3   3      438.31      428.48      7.79 o 
  -5   3   3      454.24      478.72      7.52 o 
  -4   3   3       31.83       31.37      1.40 o 
  -3   3   3       12.61        7.32      0.73 o 
  -2   3   3     1314.63     1334.36     22.13 o 
  -1   3   3     1315.17     1333.84     16.55 o 
   0   3   3      813.42      813.39     14.00 o 
   1   3   3       94.05      115.28      2.57 o 
   2   3   3     1442.31     1528.59     19.29 o 
   3   3   3      355.59      359.51      5.84 o 
   4   3   3       26.09       19.08      1.66 o 
   5   3   3      575.95      549.32      8.94 o 
   6   3   3       92.57       99.90      5.20 o 
   7   3   3      101.31      100.30      5.43 o 
   8   3   3       11.67       13.17      4.18 o 
   9   3   3      107.46      113.70      7.26 o 
 -10   4   3        0.50        1.34      4.80 o 
  -9   4   3       23.48       28.55      3.12 o 
  -8   4   3      119.28      126.08      4.54 o 
  -7   4   3       67.73       65.53      3.32 o 
  -6   4   3       43.55       40.50      2.15 o 
  -5   4   3      277.58      258.96      5.24 o 
  -4   4   3     1861.15     1979.40     26.55 o 
  -3   4   3       83.47       84.30      5.39 o 
  -2   4   3       80.88       91.57      2.42 o 
  -1   4   3        1.82        0.27      1.02 o 
   0   4   3      933.93      984.31     12.97 o 
   1   4   3      681.64      671.56      9.62 o 
   2   4   3     1089.97     1100.54     15.68 o 
   3   4   3      647.88      639.53      9.77 o 
   4   4   3      140.30      143.72      4.08 o 
   5   4   3      503.05      510.01     10.04 o 
   6   4   3       13.72       18.76      7.70 o 
   7   4   3      137.08      147.00      6.80 o 
   8   4   3      114.16      121.77      7.35 o 
   9   4   3        7.28        5.71      7.67 o 
 -10   5   3      118.56      129.82     10.09 o 
  -9   5   3       44.62       50.10      5.55 o 
  -8   5   3        2.51        2.62      8.04 o 
  -7   5   3       12.98       15.22      4.78 o 
  -6   5   3      282.58      294.91     10.17 o 
  -5   5   3       56.59       54.77      2.41 o 
  -4   5   3      124.14      118.65      3.17 o 
  -3   5   3      381.24      370.19     15.23 o 
  -2   5   3      787.68      795.61     12.42 o 
  -1   5   3       59.95       65.98      2.43 o 
   0   5   3       63.42       54.17      2.45 o 
   1   5   3      427.44      431.58      7.77 o 
   2   5   3      309.63      294.21      5.71 o 
   3   5   3      288.01      293.62      6.16 o 
   4   5   3      141.07      132.85      6.94 o 
   5   5   3      112.88      121.27      4.19 o 
   6   5   3       67.16       65.28      3.84 o 
   7   5   3        4.61       -0.56      3.92 o 
   8   5   3       37.80       49.84      5.56 o 
  -9   6   3       44.81       51.19     11.04 o 
  -8   6   3       68.33       78.78      6.11 o 
  -7   6   3       28.00       20.39      2.97 o 
  -6   6   3       80.18       84.80      4.47 o 
  -5   6   3      202.84      225.53     10.24 o 
  -4   6   3      178.01      180.39      7.12 o 
  -3   6   3      103.23       95.51      3.51 o 
  -2   6   3       41.61       34.64      2.40 o 
  -1   6   3      126.73      115.31      3.29 o 
   0   6   3      240.50      249.89      5.27 o 
   1   6   3        6.43        5.74      2.51 o 
   2   6   3      132.32      135.17      4.50 o 
   3   6   3      195.47      197.19      5.59 o 
   4   6   3       99.83      102.45      6.69 o 
   5   6   3       13.88        5.70      5.33 o 
   6   6   3        9.70        8.32      4.17 o 
   7   6   3       59.45       61.97      7.76 o 
  -8   7   3       48.30       36.85     16.39 o 
  -7   7   3       30.49       29.57      4.34 o 
  -6   7   3       39.24       46.45      4.99 o 
  -5   7   3        9.70        8.86      2.86 o 
  -4   7   3       10.19        5.35      3.89 o 
  -3   7   3      220.77      226.82     14.86 o 
  -2   7   3       76.98       65.30      3.83 o 
  -1   7   3       18.70       14.49      2.38 o 
   0   7   3       80.31       69.47      3.76 o 
   1   7   3       44.84       40.70      3.94 o 
   2   7   3        1.47        1.68      2.92 o 
   3   7   3       25.03       23.77      3.86 o 
   4   7   3       24.61       22.09      5.14 o 
   5   7   3       76.86       84.77      5.82 o 
   6   7   3        1.06        0.49      4.53 o 
   7   7   3        3.89       13.78      5.46 o 
  -7   8   3        0.59        5.68      6.30 o 
  -6   8   3        0.01        5.98      5.73 o 
  -5   8   3       34.93       39.65      5.58 o 
  -4   8   3      104.83       92.41      5.41 o 
  -3   8   3        0.20        3.36      2.09 o 
  -2   8   3       73.07       76.29      6.03 o 
  -1   8   3       34.38       32.97      3.73 o 
   0   8   3       58.71       46.79      3.84 o 
   1   8   3       26.39       29.86      7.85 o 
   2   8   3       10.09       13.77      4.62 o 
   3   8   3        1.35        1.80      4.96 o 
   4   8   3        1.73       -2.68      4.52 o 
   5   8   3       35.57       30.04      5.54 o 
  -5   9   3        0.67        6.51     10.11 o 
  -4   9   3        1.14       -0.27      5.32 o 
  -3   9   3       11.42        9.58      5.69 o 
  -2   9   3       72.32       72.80      7.81 o 
  -1   9   3       15.96       15.14     12.82 o 
   0   9   3        4.27        6.40     19.74 o 
   1   9   3        5.48       19.94      6.82 o 
   2   9   3        1.20        0.55      4.53 o 
   3   9   3       34.26       33.81      5.84 o 
   4   9   3        1.59        2.95      4.52 o 
  -2  10   3       15.43        0.97      6.87 o 
  -1  10   3       33.69       28.90     17.85 o 
   0  10   3       16.01        8.56      6.09 o 
 -11   0   4       16.77       16.80      3.89 o 
 -10   0   4       60.25       62.31      5.06 o 
  -9   0   4      278.59      270.58      8.06 o 
  -8   0   4     1428.46     1503.34     26.36 o 
  -7   0   4      479.03      479.13      9.92 o 
  -6   0   4        0.86        1.43      1.43 o 
  -5   0   4      127.29      119.17      3.28 o 
  -4   0   4        1.83        6.03      1.11 o 
  -3   0   4      269.10      262.59      4.89 o 
  -2   0   4     7909.92     7689.14    145.74 o 
  -1   0   4     2189.01     2073.36     30.96 o 
   0   0   4       68.33       52.33      1.36 o 
   1   0   4       97.45       96.45      2.60 o 
   2   0   4        0.11       -0.36      0.71 o 
   3   0   4        1.37       -0.36      1.07 o 
   4   0   4       92.56       98.30      3.00 o 
   5   0   4      114.10      110.64      3.57 o 
   6   0   4      440.86      437.90     11.06 o 
   7   0   4       74.25       86.67      7.03 o 
   8   0   4       88.08       80.15      8.45 o 
   9   0   4        0.05       -4.96      4.96 o 
 -11   1   4       92.89      103.46      5.72 o 
 -10   1   4       92.07       92.03      8.29 o 
  -9   1   4       46.41       37.42      3.21 o 
  -8   1   4       27.89       25.83      2.03 o 
  -7   1   4      696.42      683.48      9.00 o 
  -6   1   4      364.75      363.72      6.10 o 
  -5   1   4        9.11        3.83      0.86 o 
  -4   1   4     1552.31     1594.69     18.46 o 
  -3   1   4       14.43        8.10      0.61 o 
  -2   1   4      183.69      177.32      5.03 o 
  -1   1   4     1017.30     1061.15     11.73 o 
   0   1   4      481.70      456.34      4.82 o 
   1   1   4      102.60       76.80      1.41 o 
   2   1   4      247.13      242.86      3.69 o 
   3   1   4      140.66      141.15      2.57 o 
   4   1   4      260.29      260.84      4.96 o 
   5   1   4      182.51      188.26      4.40 o 
   6   1   4       43.06       44.82      2.75 o 
   7   1   4        9.10       10.37      2.84 o 
   8   1   4        9.73        9.11      3.60 o 
   9   1   4       80.02       73.90      6.62 o 
 -11   2   4       13.01       10.22      3.62 o 
 -10   2   4        9.69        9.81      2.90 o 
  -9   2   4      103.30      110.85      4.64 o 
  -8   2   4      120.61      125.48     10.74 o 
  -7   2   4       71.01       66.03      2.14 o 
  -6   2   4      147.46      140.45      6.21 o 
  -5   2   4      407.51      391.95      6.09 o 
  -4   2   4      285.21      284.05      4.44 o 
  -3   2   4        4.67        7.11      1.14 o 
  -2   2   4      289.09      274.30      4.19 o 
  -1   2   4       14.16        6.63      1.59 o 
   0   2   4       36.40       31.59      1.59 o 
   1   2   4      435.15      464.47     10.18 o 
   2   2   4      108.38      100.42      3.80 o 
   3   2   4      152.76      152.66      3.11 o 
   4   2   4       74.91       78.97      2.85 o 
   5   2   4       82.40       87.95      8.85 o 
   6   2   4       78.01       75.47      4.41 o 
   7   2   4       24.88       28.55      4.02 o 
   8   2   4       34.50       36.61      4.54 o 
   9   2   4       12.54       14.98      4.45 o 
 -11   3   4       60.14       61.11      5.83 o 
 -10   3   4       27.66       23.74      4.05 o 
  -9   3   4        2.04       -2.12      2.12 o 
  -8   3   4       35.85       33.52      2.38 o 
  -7   3   4       17.52       19.13      1.77 o 
  -6   3   4       47.47       47.31      4.33 o 
  -5   3   4        0.00        0.46      0.86 o 
  -4   3   4      709.93      696.41     20.56 o 
  -3   3   4       11.13       16.50      1.35 o 
  -2   3   4       16.86       11.01      4.10 o 
  -1   3   4        0.04       -0.27      1.02 o 
   0   3   4      652.00      661.74      8.57 o 
   1   3   4     1001.72     1038.45     13.39 o 
   2   3   4        8.43        7.08      0.92 o 
   3   3   4       51.93       55.64      2.14 o 
   4   3   4       38.88       33.09      3.16 o 
   5   3   4      103.52       86.78      3.34 o 
   6   3   4      146.84      166.79     10.49 o 
   7   3   4        0.50       -2.69      5.51 o 
   8   3   4       12.83        2.14      4.01 o 
   9   3   4       37.09       52.46      9.02 o 
 -10   4   4        3.13        1.62      3.02 o 
  -9   4   4       11.39       13.06      2.48 o 
  -8   4   4       50.75       36.81      2.71 o 
  -7   4   4        0.85        1.20      1.26 o 
  -6   4   4       48.14       44.24      2.59 o 
  -5   4   4        2.31        2.78      2.50 o 
  -4   4   4        5.37        2.69      0.69 o 
  -3   4   4      366.59      369.54      7.25 o 
  -2   4   4       65.32       65.68      2.14 o 
  -1   4   4      231.66      255.01      4.46 o 
   0   4   4        4.96        6.15      1.11 o 
   1   4   4      237.50      262.93      4.53 o 
   2   4   4      283.25      306.73     12.88 o 
   3   4   4       93.63       96.95      9.22 o 
   4   4   4       24.75       26.18      2.87 o 
   5   4   4      181.39      184.92      6.13 o 
   6   4   4        0.22       -1.29      3.03 o 
   7   4   4        3.10       11.77      6.05 o 
   8   4   4        0.33       -0.42      7.29 o 
 -10   5   4        5.14       -2.01     14.41 o 
  -9   5   4        0.99       -0.09      3.38 o 
  -8   5   4        0.83        2.43      3.39 o 
  -7   5   4       14.37        9.76      3.39 o 
  -6   5   4       71.98       74.47      4.82 o 
  -5   5   4        0.29       -0.01      2.87 o 
  -4   5   4      110.90      103.67      4.07 o 
  -3   5   4        9.84       10.52      2.14 o 
  -2   5   4       86.41       98.13      8.56 o 
  -1   5   4        6.61        4.72      1.17 o 
   0   5   4      355.69      357.01      6.29 o 
   1   5   4        9.76        9.74      1.89 o 
   2   5   4       31.26       24.83      1.85 o 
   3   5   4      217.63      226.07      5.42 o 
   4   5   4        0.96        0.59      2.23 o 
   5   5   4      121.33      106.01      4.95 o 
   6   5   4        6.32        2.93      2.83 o 
   7   5   4        5.00        6.94      5.87 o 
   8   5   4       33.91       38.55      7.29 o 
  -9   6   4        7.22        5.45     13.20 o 
  -8   6   4       15.67       14.31      3.26 o 
  -7   6   4        2.20        1.24      4.27 o 
  -6   6   4       75.52       62.94      9.17 o 
  -5   6   4      211.52      198.48      5.89 o 
  -4   6   4      444.03      464.39     13.86 o 
  -3   6   4       50.16       52.15      2.76 o 
  -2   6   4        8.30        7.28      1.49 o 
  -1   6   4       84.49       94.01      3.48 o 
   0   6   4       19.53       22.93      2.12 o 
   1   6   4        7.28        7.43      2.11 o 
   2   6   4      725.23      716.87     13.22 o 
   3   6   4      112.21      112.83      4.72 o 
   4   6   4       28.94       34.47      6.08 o 
   5   6   4        0.88        0.31      1.86 o 
   6   6   4       13.15       15.23      3.76 o 
   7   6   4       18.67       18.37      4.29 o 
  -8   7   4        1.00        4.41      7.28 o 
  -7   7   4       28.03       19.38      7.30 o 
  -6   7   4      102.47       96.39      4.99 o 
  -5   7   4        0.05        0.36      2.23 o 
  -4   7   4       48.48       46.90      2.61 o 
  -3   7   4      194.74      201.15      7.70 o 
  -2   7   4      274.03      283.68     10.45 o 
  -1   7   4        1.29       -2.66      2.66 o 
   0   7   4      106.43      101.54      5.51 o 
   1   7   4      197.94      207.80      7.04 o 
   2   7   4      117.36      126.60      5.19 o 
   3   7   4        0.02        2.44      5.55 o 
   4   7   4       71.32       71.97      6.29 o 
   5   7   4       94.28       88.07      6.76 o 
   6   7   4        9.41        6.87      5.87 o 
  -7   8   4       16.64       12.67      9.10 o 
  -6   8   4       28.44       35.49      6.61 o 
  -5   8   4       26.52       21.56      5.93 o 
  -4   8   4      218.35      234.21     16.57 o 
  -3   8   4       20.57       22.83      5.15 o 
  -2   8   4       36.31       32.51      6.74 o 
  -1   8   4      223.17      231.11      7.00 o 
   0   8   4      122.60      120.60      7.24 o 
   1   8   4        0.39        7.38      4.33 o 
   2   8   4       42.11       46.32      5.15 o 
   3   8   4      139.70      142.89     10.58 o 
   4   8   4      119.88      125.44      9.93 o 
   5   8   4        8.71        7.78      4.69 o 
  -5   9   4        2.00       -2.66      5.73 o 
  -4   9   4       17.07        9.38      5.41 o 
  -3   9   4      199.31      224.55     12.50 o 
  -2   9   4       69.08       83.92      8.06 o 
  -1   9   4       24.05       30.34      6.60 o 
   0   9   4       48.89       41.35      6.90 o 
   1   9   4       53.08       60.07      7.79 o 
   2   9   4      118.99      111.63      8.77 o 
   3   9   4       13.11       24.87      6.81 o 
 -11   1   5        1.06       -1.80      3.05 o 
 -10   1   5       10.51       12.11      3.67 o 
  -9   1   5       12.06       11.37      2.82 o 
  -8   1   5       97.41       96.92      3.12 o 
  -7   1   5       74.62       68.77      2.48 o 
  -6   1   5      193.43      192.42      3.78 o 
  -5   1   5      150.26      147.45      2.75 o 
  -4   1   5       50.37       60.31      1.77 o 
  -3   1   5      462.83      473.73      6.66 o 
  -2   1   5      356.11      374.00      5.17 o 
  -1   1   5       33.89       33.75      1.16 o 
   0   1   5       78.41       73.25      1.94 o 
   1   1   5      146.79      142.22      2.37 o 
   2   1   5      236.11      238.20      3.65 o 
   3   1   5        0.04        0.30      0.70 o 
   4   1   5       29.62       26.67      1.44 o 
   5   1   5      292.97      273.08      6.58 o 
   6   1   5        2.31       -1.43      1.92 o 
   7   1   5        2.93        3.25      1.80 o 
   8   1   5        1.88       -1.59      4.82 o 
   9   1   5       15.26       13.98      4.63 o 
 -11   2   5       11.91       11.82      3.56 o 
 -10   2   5       22.52       19.65      5.33 o 
  -9   2   5       96.94       90.26      3.68 o 
  -8   2   5      543.67      542.22      8.57 o 
  -7   2   5        4.09        3.34      1.24 o 
  -6   2   5      140.44      140.53      5.80 o 
  -5   2   5      351.31      345.13      5.39 o 
  -4   2   5      175.56      153.75      7.04 o 
  -3   2   5      191.43      215.07      7.24 o 
  -2   2   5     1063.94     1102.34     12.32 o 
  -1   2   5     2222.70     2392.25     23.41 o 
   0   2   5      345.20      326.59      4.08 o 
   1   2   5     1540.68     1665.76     17.77 o 
   2   2   5       71.53       73.18      2.01 o 
   3   2   5      296.33      282.21      5.38 o 
   4   2   5      273.62      265.95      5.44 o 
   5   2   5      266.50      251.40      6.77 o 
   6   2   5       13.95       20.88      3.38 o 
   7   2   5      218.08      214.94      8.99 o 
   8   2   5       62.75       64.65      7.85 o 
 -11   3   5       63.94       68.53     10.83 o 
 -10   3   5       55.10       45.62      4.08 o 
  -9   3   5       43.56       38.18      4.16 o 
  -8   3   5       36.49       30.70      3.75 o 
  -7   3   5      311.93      305.16      5.36 o 
  -6   3   5      627.52      622.79     16.00 o 
  -5   3   5      193.75      205.00      5.15 o 
  -4   3   5      209.59      213.22      4.77 o 
  -3   3   5      488.21      492.51     10.06 o 
  -2   3   5     1247.57     1304.22     17.67 o 
  -1   3   5      291.99      309.97      4.45 o 
   0   3   5      162.44      157.78      3.09 o 
   1   3   5     2176.31     2197.70     24.20 o 
   2   3   5      194.59      186.39      5.69 o 
   3   3   5        3.61        3.70      1.23 o 
   4   3   5       22.38       16.47      1.76 o 
   5   3   5      730.82      741.13     25.27 o 
   6   3   5      115.09      119.38      6.27 o 
   7   3   5        1.64       -0.09      3.27 o 
   8   3   5       61.23       73.82      6.40 o 
 -10   4   5        4.40       -3.72      4.50 o 
  -9   4   5       73.27       70.36      5.89 o 
  -8   4   5      112.95      104.51      3.71 o 
  -7   4   5       47.70       47.37      2.68 o 
  -6   4   5      167.46      155.58      9.31 o 
  -5   4   5      886.42      927.05     13.54 o 
  -4   4   5      644.07      676.15     10.35 o 
  -3   4   5      200.58      216.18      5.03 o 
  -2   4   5       28.80       31.23      5.51 o 
  -1   4   5      842.96      867.20     11.39 o 
   0   4   5      205.72      213.16      4.42 o 
   1   4   5       10.38       12.88      1.36 o 
   2   4   5      388.05      376.26      6.15 o 
   3   4   5      875.62      893.00     12.20 o 
   4   4   5      302.65      303.18     13.96 o 
   5   4   5        0.00       -0.51      2.32 o 
   6   4   5       24.80       29.42      7.12 o 
   7   4   5      150.85      169.11      8.67 o 
   8   4   5       35.37       35.12      5.57 o 
 -10   5   5       67.82       70.87      7.72 o 
  -9   5   5       24.65       24.22      3.86 o 
  -8   5   5        0.11       -1.91      3.73 o 
  -7   5   5      218.63      208.51      6.82 o 
  -6   5   5      124.83      121.05      4.88 o 
  -5   5   5        2.30        4.91      2.14 o 
  -4   5   5      331.70      348.84      7.29 o 
  -3   5   5      200.25      210.75      7.72 o 
  -2   5   5      468.79      492.32      8.83 o 
  -1   5   5       44.62       48.85      3.71 o 
   0   5   5       95.89       92.91      3.21 o 
   1   5   5     1184.02     1207.31     16.07 o 
   2   5   5       16.67       16.07      1.76 o 
   3   5   5        1.88        3.07      1.60 o 
   4   5   5       20.52       19.86      2.29 o 
   5   5   5      134.48      137.08      8.72 o 
   6   5   5      121.98      121.20     10.70 o 
   7   5   5       22.19       21.72      4.60 o 
  -9   6   5       98.81       97.51     16.50 o 
  -8   6   5        1.10        0.73      5.25 o 
  -7   6   5        8.33        2.29      4.14 o 
  -6   6   5      104.03       99.95      6.85 o 
  -5   6   5       66.21       68.23      4.08 o 
  -4   6   5      274.36      284.20      7.78 o 
  -3   6   5        0.54       -0.43      0.69 o 
  -2   6   5       77.45       70.40      3.11 o 
  -1   6   5       86.86       78.64      2.96 o 
   0   6   5       11.50        8.82      2.06 o 
   1   6   5        8.39        7.21      1.98 o 
   2   6   5        5.54        2.13      2.31 o 
   3   6   5      320.04      318.19      8.07 o 
   4   6   5       33.27       31.56      6.62 o 
   5   6   5        3.24        6.40      2.83 o 
   6   6   5       13.95       11.70      4.26 o 
  -8   7   5       23.32       21.47     14.09 o 
  -7   7   5       39.93       40.87      6.82 o 
  -6   7   5        0.05        9.17     12.27 o 
  -5   7   5       10.99       11.49      7.44 o 
  -4   7   5        1.96        3.59      2.14 o 
  -3   7   5       94.17       89.82      3.49 o 
  -2   7   5        0.18        0.67      2.11 o 
  -1   7   5        1.76        2.03      1.95 o 
   0   7   5       50.25       50.71      4.03 o 
   1   7   5        0.01        2.19      4.07 o 
   2   7   5       12.40       17.62      3.33 o 
   3   7   5        0.21       -0.62      2.83 o 
   4   7   5       19.09       19.28      3.08 o 
   5   7   5        0.31        6.54      4.28 o 
  -7   8   5        0.07       -0.66      5.85 o 
  -6   8   5        0.09        4.48      6.58 o 
  -5   8   5       17.37       17.39      6.22 o 
  -4   8   5        0.55       -4.34      4.99 o 
  -3   8   5       56.62       43.07      3.70 o 
  -2   8   5       20.70       19.12      8.35 o 
  -1   8   5        0.14        0.13      3.08 o 
   0   8   5        0.38       -2.78      2.78 o 
   1   8   5        4.69        4.31      3.47 o 
   2   8   5       12.82       17.48      4.75 o 
   3   8   5        6.97        6.55      4.17 o 
   4   8   5        2.34        0.89      4.28 o 
  -5   9   5       18.90       17.43      8.77 o 
  -4   9   5        8.68        6.24     13.05 o 
  -3   9   5       33.18       25.85      6.53 o 
  -2   9   5       25.92       17.85      6.34 o 
  -1   9   5        2.92       -5.66      5.66 o 
   0   9   5        0.90        2.65      9.10 o 
   1   9   5       37.25       44.92     18.53 o 
   2   9   5       11.79       17.83      5.31 o 
 -11   0   6        1.20       -4.24      4.24 o 
 -10   0   6       87.06       86.67      8.10 o 
  -9   0   6      129.77      134.47      7.45 o 
  -8   0   6      440.69      428.45     10.95 o 
  -7   0   6        2.66       -0.36      1.82 o 
  -6   0   6       93.56       89.17      3.21 o 
  -5   0   6      252.66      275.57      5.64 o 
  -4   0   6      102.72      116.71      3.28 o 
  -3   0   6       11.95        9.95      1.07 o 
  -2   0   6     2519.84     2437.21     42.87 o 
  -1   0   6     1103.57     1099.83     21.29 o 
   0   0   6       13.08       18.55      1.14 o 
   1   0   6      517.26      534.38      8.74 o 
   2   0   6      575.10      616.77     10.31 o 
   3   0   6       22.50       17.12      1.71 o 
   4   0   6        3.84        3.57      1.43 o 
   5   0   6      275.07      283.17      6.99 o 
   6   0   6        5.90        2.53      2.14 o 
   7   0   6      263.13      301.25     15.09 o 
   8   0   6        5.01       -0.71      5.74 o 
 -11   1   6       67.82       66.88      5.35 o 
 -10   1   6       68.68       62.59      5.60 o 
  -9   1   6       11.09        7.36      2.68 o 
  -8   1   6      665.68      696.36     10.50 o 
  -7   1   6        5.89       10.06      3.60 o 
  -6   1   6      446.67      441.20      6.43 o 
  -5   1   6        2.14        0.18      1.25 o 
  -4   1   6      245.91      227.16      3.63 o 
  -3   1   6     1478.61     1549.85     19.99 o 
  -2   1   6      102.03      105.40      4.05 o 
  -1   1   6       28.58       27.14      1.09 o 
   0   1   6      812.51      818.70      9.17 o 
   1   1   6      101.61       89.41      2.34 o 
   2   1   6        0.22        0.48      1.11 o 
   3   1   6       14.15       12.74      1.29 o 
   4   1   6       88.89       86.23      2.27 o 
   5   1   6      342.28      366.00      7.09 o 
   6   1   6       26.85       21.22      2.39 o 
   7   1   6        0.33       -1.91      1.91 o 
   8   1   6       14.22       11.95      4.70 o 
 -11   2   6        3.15        5.00      8.70 o 
 -10   2   6        4.27        1.18      3.92 o 
  -9   2   6       24.16       27.37      5.12 o 
  -8   2   6      120.29      116.75      3.82 o 
  -7   2   6       22.17       25.33      4.69 o 
  -6   2   6      540.25      543.84      8.25 o 
  -5   2   6      443.66      451.54      7.62 o 
  -4   2   6       34.59       27.73      0.91 o 
  -3   2   6        9.80       10.54      0.88 o 
  -2   2   6      107.46      111.19      2.37 o 
  -1   2   6      421.21      407.24      4.86 o 
   0   2   6        6.47        5.49      0.74 o 
   1   2   6       51.46       49.57      1.59 o 
   2   2   6      515.35      520.11      8.06 o 
   3   2   6       81.81       78.35      4.19 o 
   4   2   6        0.56        0.62      1.62 o 
   5   2   6        0.00       -2.16      5.31 o 
   6   2   6        4.67       13.55      3.44 o 
   7   2   6       72.93       71.83      4.43 o 
   8   2   6        0.11        0.12      3.16 o 
 -11   3   6       45.39       34.76      8.42 o 
 -10   3   6       35.18       32.74      3.89 o 
  -9   3   6       14.13       13.74      2.52 o 
  -8   3   6        0.30        1.17      2.23 o 
  -7   3   6       73.72       74.66      2.76 o 
  -6   3   6       38.73       38.29      1.62 o 
  -5   3   6        5.99        5.46      1.44 o 
  -4   3   6      192.98      201.26      8.04 o 
  -3   3   6      317.27      301.59      5.11 o 
  -2   3   6      142.66      123.80      2.72 o 
  -1   3   6        0.14        0.57      0.59 o 
   0   3   6      430.01      441.08      5.61 o 
   1   3   6       24.58       16.76      1.25 o 
   2   3   6       17.00       16.69      1.48 o 
   3   3   6       10.19        5.19      1.24 o 
   4   3   6        0.25       -0.36      1.78 o 
   5   3   6       94.91      103.06      4.70 o 
   6   3   6        3.91       -1.43      3.40 o 
   7   3   6       11.80       11.23      3.92 o 
   8   3   6       10.35        7.96      7.15 o 
 -10   4   6        5.08        5.40      3.79 o 
  -9   4   6        5.59        5.55      2.87 o 
  -8   4   6        0.23       -3.27      3.27 o 
  -7   4   6       17.22       16.99      3.07 o 
  -6   4   6      134.30      130.08      7.04 o 
  -5   4   6       57.97       58.78      2.88 o 
  -4   4   6      218.46      213.64      4.48 o 
  -3   4   6       10.64       10.40      1.34 o 
  -2   4   6       67.42       81.33      2.17 o 
  -1   4   6       50.59       43.54      1.85 o 
   0   4   6       34.02       35.52      1.51 o 
   1   4   6      218.99      223.84      3.79 o 
   2   4   6       42.45       39.31      1.92 o 
   3   4   6       46.44       45.70      5.69 o 
   4   4   6        1.30       -0.88      2.85 o 
   5   4   6       32.29       26.05      3.52 o 
   6   4   6       10.59       11.05      3.41 o 
   7   4   6        2.92        6.06      4.54 o 
 -10   5   6        0.46       -5.63      5.63 o 
  -9   5   6        0.06        1.43      8.76 o 
  -8   5   6        2.76        2.50      5.69 o 
  -7   5   6        0.41        1.09      4.80 o 
  -6   5   6        0.02        1.28      2.56 o 
  -5   5   6        0.95       -0.25      1.98 o 
  -4   5   6       56.49       51.41      2.76 o 
  -3   5   6      180.94      168.66      7.81 o 
  -2   5   6       17.46       18.10      1.96 o 
  -1   5   6        8.46        6.38      1.27 o 
   0   5   6       17.22        8.81      1.87 o 
   1   5   6      154.09      147.64      3.53 o 
   2   5   6      214.69      192.54      7.88 o 
   3   5   6       50.93       48.99      2.79 o 
   4   5   6        0.11        1.31      1.89 o 
   5   5   6        7.66        8.93      3.50 o 
   6   5   6        7.57        2.86      4.30 o 
   7   5   6        1.08        2.53      4.43 o 
  -9   6   6        0.01       -1.27      3.37 o 
  -8   6   6        3.76       -5.11      5.11 o 
  -7   6   6        1.25        3.68      3.99 o 
  -6   6   6       72.25       54.86     11.57 o 
  -5   6   6       64.18       54.67      3.75 o 
  -4   6   6        0.33        2.33      2.49 o 
  -3   6   6      165.34      149.21      5.54 o 
  -2   6   6       32.86       33.41      2.20 o 
  -1   6   6        0.07       -1.59      1.59 o 
   0   6   6        0.07        4.33      2.51 o 
   1   6   6        6.98        4.93      2.38 o 
   2   6   6       17.06       16.41      2.35 o 
   3   6   6      107.09      101.23      4.01 o 
   4   6   6       10.21       11.44      2.52 o 
   5   6   6        5.04        7.90      3.64 o 
   6   6   6        6.86        8.91      4.80 o 
  -8   7   6        3.01        8.29      6.60 o 
  -7   7   6       37.29       36.08      7.88 o 
  -6   7   6        0.84       -2.24      4.25 o 
  -5   7   6       20.89       22.32      4.60 o 
  -4   7   6      171.03      170.92      8.70 o 
  -3   7   6        8.42       12.40      3.89 o 
  -2   7   6       99.43      106.56     11.38 o 
  -1   7   6        0.40       -0.04      1.68 o 
   0   7   6       13.78       15.89      4.99 o 
   1   7   6      248.27      240.96      7.88 o 
   2   7   6        1.52       -1.24      3.19 o 
   3   7   6       19.94       19.63      3.80 o 
   4   7   6       35.25       41.95     10.86 o 
   5   7   6       35.26       45.79     12.56 o 
  -6   8   6       19.40       16.24      6.09 o 
  -5   8   6       34.30       34.64      5.67 o 
  -4   8   6      111.10      134.59      9.24 o 
  -3   8   6        2.68        7.03      5.51 o 
  -2   8   6       88.30       82.42     12.50 o 
  -1   8   6       67.26       73.51     16.69 o 
   0   8   6       25.09       24.66      5.00 o 
   1   8   6        7.39        3.91      4.11 o 
   2   8   6       18.96       20.11      4.67 o 
   3   8   6      219.92      223.08      8.95 o 
  -4   9   6       20.21       17.82      8.00 o 
  -3   9   6       92.47      109.63      9.18 o 
  -2   9   6       31.84       27.87      5.86 o 
  -1   9   6        2.24        4.96      6.74 o 
   0   9   6       43.20       35.69     14.86 o 
   1   9   6       61.78       62.38     12.22 o 
 -11   1   7        7.36        8.61      5.87 o 
 -10   1   7       13.73       11.33      4.10 o 
  -9   1   7        2.46        2.97      4.44 o 
  -8   1   7      185.65      194.96      4.65 o 
  -7   1   7        0.01        1.43      1.26 o 
  -6   1   7      318.72      323.94      4.82 o 
  -5   1   7        0.96        1.94      1.01 o 
  -4   1   7       53.79       49.36      6.88 o 
  -3   1   7      462.68      495.10      6.45 o 
  -2   1   7       14.84       16.06      3.60 o 
  -1   1   7        0.76        0.00      1.25 o 
   0   1   7       77.18       71.59      1.58 o 
   1   1   7      225.02      234.02      3.68 o 
   2   1   7       26.24       24.22      1.37 o 
   3   1   7       15.56       14.55      1.35 o 
   4   1   7      198.91      193.16      4.25 o 
   5   1   7        2.64        3.65      1.81 o 
   6   1   7       11.07       10.77      2.28 o 
   7   1   7        0.79        1.60      3.54 o 
 -11   2   7        0.26       -2.23      4.18 o 
 -10   2   7       56.89       60.47      4.90 o 
  -9   2   7      127.86      124.14      5.89 o 
  -8   2   7      177.94      169.21      4.13 o 
  -7   2   7       11.06        8.26      1.36 o 
  -6   2   7       87.00       87.30      2.66 o 
  -5   2   7      217.85      215.59      6.38 o 
  -4   2   7       60.86       59.93      1.50 o 
  -3   2   7       18.05       19.48      0.95 o 
  -2   2   7     1451.00     1504.27     19.14 o 
  -1   2   7      621.81      627.13      7.35 o 
   0   2   7      301.95      313.13      5.33 o 
   1   2   7        8.48       10.12      2.00 o 
   2   2   7      371.39      383.76      8.49 o 
   3   2   7       85.79       82.91      2.97 o 
   4   2   7       20.17       21.35      4.80 o 
   5   2   7      152.44      140.64      5.81 o 
   6   2   7       50.65       47.91      3.40 o 
   7   2   7      110.66      107.12      6.63 o 
 -10   3   7       73.90       68.74      8.01 o 
  -9   3   7        0.11       -1.85      2.73 o 
  -8   3   7      235.99      228.96      5.49 o 
  -7   3   7      109.71      111.05      3.38 o 
  -6   3   7      511.97      512.40      9.33 o 
  -5   3   7       16.41       16.24      1.98 o 
  -4   3   7      460.27      477.47      7.00 o 
  -3   3   7      669.90      689.22      9.44 o 
  -2   3   7       94.82       96.66      2.20 o 
  -1   3   7        7.04        7.78      1.27 o 
   0   3   7      537.31      537.88      6.81 o 
   1   3   7      710.22      723.76     11.20 o 
   2   3   7       29.24       29.71      1.88 o 
   3   3   7       22.11       20.32      2.25 o 
   4   3   7      464.29      496.48     12.12 o 
   5   3   7       84.47       97.85      9.31 o 
   6   3   7       24.82       25.84      4.12 o 
   7   3   7       17.55       11.61      4.48 o 
 -10   4   7        6.33        5.67      5.53 o 
  -9   4   7       73.85       77.60      5.83 o 
  -8   4   7      169.13      169.31     13.16 o 
  -7   4   7        8.63        7.86      3.15 o 
  -6   4   7      520.96      550.40     10.44 o 
  -5   4   7      370.03      383.56      6.80 o 
  -4   4   7      108.19      103.13      5.94 o 
  -3   4   7      105.12      102.58      3.07 o 
  -2   4   7      538.01      549.66      8.44 o 
  -1   4   7      412.98      419.89      6.02 o 
   0   4   7      141.53      148.57      3.91 o 
   1   4   7      357.10      352.45      5.67 o 
   2   4   7      273.64      264.01      5.16 o 
   3   4   7      275.79      273.14      5.40 o 
   4   4   7       89.91       81.95      4.71 o 
   5   4   7        2.48       -0.86      5.17 o 
   6   4   7      178.46      209.50      9.63 o 
  -9   5   7        0.24        1.04      5.12 o 
  -8   5   7       12.48       16.04      5.01 o 
  -7   5   7      154.44      141.53      6.71 o 
  -6   5   7       30.07       34.92      3.46 o 
  -5   5   7        0.72       -2.36      2.39 o 
  -4   5   7      416.44      426.38     16.10 o 
  -3   5   7      139.28      152.95      4.14 o 
  -2   5   7      163.59      172.91      4.53 o 
  -1   5   7       21.07       16.89      3.23 o 
   0   5   7      203.65      206.02      4.01 o 
   1   5   7      207.22      200.90      4.16 o 
   2   5   7       71.13       78.16      5.87 o 
   3   5   7       12.52        9.60      3.39 o 
   4   5   7      110.75      105.81      4.52 o 
   5   5   7       68.23       75.43      6.38 o 
   6   5   7        3.01        7.10      6.38 o 
  -9   6   7       29.03       19.99      6.51 o 
  -8   6   7       19.43       10.17      4.76 o 
  -7   6   7       14.02        4.81      4.22 o 
  -6   6   7       44.81       33.05      4.42 o 
  -5   6   7       60.67       62.14      4.46 o 
  -4   6   7       65.79       62.31      4.07 o 
  -3   6   7        0.84        2.43      3.00 o 
  -2   6   7       36.37       36.61      5.58 o 
  -1   6   7       63.95       56.92      3.12 o 
   0   6   7       20.33       16.50      2.32 o 
   1   6   7       23.68       18.87      2.48 o 
   2   6   7       28.34       29.91      2.55 o 
   3   6   7       88.89       93.39      4.57 o 
   4   6   7        4.67        3.95      5.69 o 
   5   6   7        9.03        6.44     14.62 o 
  -7   7   7        6.56        7.35      4.53 o 
  -6   7   7        0.78       -1.03      4.60 o 
  -5   7   7       11.99        8.80      4.51 o 
  -4   7   7       31.30       23.44      5.05 o 
  -3   7   7       12.25        9.99      7.28 o 
  -2   7   7        4.98        3.08      1.90 o 
  -1   7   7        0.03       -2.87      4.26 o 
   0   7   7        1.36        4.47      3.01 o 
   1   7   7        1.85        3.24      3.75 o 
   2   7   7       83.11       82.02      5.34 o 
   3   7   7       15.44        7.94      3.60 o 
   4   7   7        0.68       -0.13      5.29 o 
  -6   8   7       17.01       12.52      8.58 o 
  -5   8   7        9.39        8.08      5.06 o 
  -4   8   7        0.80       -0.43      4.16 o 
  -3   8   7       10.91        5.46      7.12 o 
  -2   8   7       11.10        9.94      4.58 o 
  -1   8   7        9.24        6.48      4.44 o 
   0   8   7        0.28       -3.79      5.57 o 
   1   8   7       21.11       10.33      5.05 o 
   2   8   7        9.56       19.24      4.35 o 
  -3   9   7       16.00        9.93      6.78 o 
  -2   9   7        5.45       10.31      6.34 o 
  -1   9   7        7.44        4.96      7.49 o 
 -11   0   8        0.15       -2.10      5.31 o 
 -10   0   8       87.24       78.47      7.35 o 
  -9   0   8      132.46      104.79      6.56 o 
  -8   0   8       12.47       12.48      2.82 o 
  -7   0   8      179.18      180.80      5.60 o 
  -6   0   8       13.15       11.81      2.21 o 
  -5   0   8      154.02      153.02      4.67 o 
  -4   0   8      234.12      248.68      5.96 o 
  -3   0   8      120.90      129.69      4.74 o 
  -2   0   8      212.80      198.49      5.85 o 
  -1   0   8      449.52      451.42     10.42 o 
   0   0   8      442.49      433.94      7.88 o 
   1   0   8       11.37        8.24      1.43 o 
   2   0   8       50.22       47.80      2.60 o 
   3   0   8      235.86      225.99      6.24 o 
   4   0   8       41.14       34.28      2.89 o 
   5   0   8      157.64      162.50      5.78 o 
   6   0   8       30.59       40.98      7.49 o 
   7   0   8       61.31       47.80      8.10 o 
 -11   1   8        1.87        5.11      5.43 o 
 -10   1   8       48.12       51.81      5.44 o 
  -9   1   8        0.05       -1.77      1.77 o 
  -8   1   8       59.86       61.76      3.57 o 
  -7   1   8      168.78      177.55      3.91 o 
  -6   1   8      163.71      167.25      5.60 o 
  -5   1   8        8.49        8.18      0.98 o 
  -4   1   8       12.76       11.35      0.84 o 
  -3   1   8      370.14      377.02      5.82 o 
  -2   1   8      212.80      206.17      4.00 o 
  -1   1   8        0.35       -0.78      0.98 o 
   0   1   8       49.97       41.09      1.34 o 
   1   1   8      793.02      802.55     10.70 o 
   2   1   8        7.70        3.57      1.01 o 
   3   1   8        9.87       11.64      1.62 o 
   4   1   8      195.71      195.45      4.48 o 
   5   1   8        7.04        6.57      2.66 o 
   6   1   8      178.36      175.99      7.34 o 
   7   1   8       73.90       80.66      7.79 o 
 -11   2   8        0.05        6.29      5.01 o 
 -10   2   8        4.82       10.15      4.96 o 
  -9   2   8       42.00       33.99      5.06 o 
  -8   2   8       18.17       19.14      2.38 o 
  -7   2   8        5.90        3.87      1.96 o 
  -6   2   8       83.83       79.30      2.61 o 
  -5   2   8      206.85      197.42      3.70 o 
  -4   2   8      190.77      197.67      3.31 o 
  -3   2   8       18.48       15.27      1.45 o 
  -2   2   8       89.74       82.13      2.43 o 
  -1   2   8      251.47      261.90      4.71 o 
   0   2   8       91.70       85.19      4.17 o 
   1   2   8       64.73       59.51      2.06 o 
   2   2   8       44.30       41.87      1.98 o 
   3   2   8      240.26      245.28      7.70 o 
   4   2   8       59.34       49.47      4.51 o 
   5   2   8       44.84       49.43      3.62 o 
   6   2   8       48.08       51.19      9.43 o 
   7   2   8        2.65        3.79      4.20 o 
 -10   3   8       36.42       34.79      4.75 o 
  -9   3   8        6.56        6.88      3.51 o 
  -8   3   8        5.80        3.34      1.62 o 
  -7   3   8      222.97      228.51      6.58 o 
  -6   3   8       36.97       37.20      2.73 o 
  -5   3   8       17.77       10.33      1.77 o 
  -4   3   8      121.59      127.55      2.86 o 
  -3   3   8       18.97       15.59      1.57 o 
  -2   3   8      603.91      612.86      8.29 o 
  -1   3   8       85.51       82.74      1.89 o 
   0   3   8       90.70       93.17      4.94 o 
   1   3   8      138.80      132.41      7.88 o 
   2   3   8        0.30        0.13      1.39 o 
   3   3   8        0.27        0.42      2.05 o 
   4   3   8       32.15       40.92      3.15 o 
   5   3   8       38.33       42.08      5.05 o 
   6   3   8        0.37        3.06      4.28 o 
 -10   4   8        0.05        0.96      6.58 o 
  -9   4   8        0.01       -0.47      4.08 o 
  -8   4   8        1.45        3.81      4.98 o 
  -7   4   8        6.95        7.88      3.03 o 
  -6   4   8        0.01       -1.85      1.85 o 
  -5   4   8       81.29       73.03      3.02 o 
  -4   4   8       62.71       58.21      2.49 o 
  -3   4   8        3.58        0.21      3.01 o 
  -2   4   8       20.49       13.50      1.25 o 
  -1   4   8        9.65        7.69      1.07 o 
   0   4   8        1.14        1.75      1.23 o 
   1   4   8        4.50        1.96      2.68 o 
   2   4   8       73.47       76.99      2.77 o 
   3   4   8       41.79       42.53      3.92 o 
   4   4   8        0.04        1.02      4.12 o 
   5   4   8        0.43        1.79      4.82 o 
   6   4   8       11.01       18.04      5.33 o 
  -9   5   8        1.00       -0.99      3.90 o 
  -8   5   8       23.04       14.28      4.29 o 
  -7   5   8        2.02        2.32      2.52 o 
  -6   5   8       10.26       12.39      2.79 o 
  -5   5   8       39.70       40.53      3.11 o 
  -4   5   8       58.95       50.38      3.01 o 
  -3   5   8       67.99       68.27      3.30 o 
  -2   5   8       39.73       36.05      2.35 o 
  -1   5   8       17.64       19.69      2.02 o 
   0   5   8        0.01        2.30      1.53 o 
   1   5   8       12.92       12.51      1.74 o 
   2   5   8       11.73        7.14      4.65 o 
   3   5   8        0.18       -1.74      2.00 o 
   4   5   8        0.02        1.05      3.50 o 
   5   5   8        0.46        3.74      3.77 o 
  -8   6   8        4.92        8.99      6.99 o 
  -7   6   8        8.39        4.25      3.88 o 
  -6   6   8       73.74       66.15      6.17 o 
  -5   6   8       24.22       24.12      8.70 o 
  -4   6   8        0.69        1.43      5.15 o 
  -3   6   8       44.84       36.94      6.76 o 
  -2   6   8       12.08       16.88      6.63 o 
  -1   6   8        8.64        9.06      2.50 o 
   0   6   8        9.01        5.10      2.14 o 
   1   6   8      113.95       93.19      3.73 o 
   2   6   8       17.27        6.86      2.38 o 
   3   6   8       39.76       36.41      3.96 o 
   4   6   8       28.70       27.64      4.34 o 
  -7   7   8       27.42       21.90      9.45 o 
  -6   7   8       10.08        3.17      5.87 o 
  -5   7   8        6.70        6.46      5.30 o 
  -4   7   8       44.74       53.73      6.15 o 
  -3   7   8      100.75      103.55      7.10 o 
  -2   7   8        1.33       -3.89      3.89 o 
  -1   7   8        2.57        1.81      2.83 o 
   0   7   8       24.12       27.85      4.01 o 
   1   7   8       24.09       28.77      3.88 o 
   2   7   8       53.32       52.49      4.93 o 
   3   7   8       37.09       29.05      5.47 o 
  -5   8   8       88.98       90.48      8.96 o 
  -4   8   8       16.79       15.73      6.97 o 
  -3   8   8       21.16       24.04      5.85 o 
  -2   8   8       32.46       42.45      7.38 o 
  -1   8   8       55.16       49.08      7.13 o 
   0   8   8       10.99       21.04      8.35 o 
   1   8   8       12.12        5.07      3.83 o 
 -10   1   9        0.12       -3.58      3.88 o 
  -9   1   9        8.71        6.28      2.64 o 
  -8   1   9       59.30       56.98      2.67 o 
  -7   1   9       25.81       23.61      2.00 o 
  -6   1   9       32.61       31.16      1.62 o 
  -5   1   9       31.00       30.33      1.96 o 
  -4   1   9       44.92       40.63      1.73 o 
  -3   1   9      135.08      133.78      8.35 o 
  -2   1   9       91.23       99.71      4.48 o 
  -1   1   9        5.97        4.83      2.12 o 
   0   1   9       57.63       62.32      1.36 o 
   1   1   9       78.64       80.03      2.11 o 
   2   1   9       13.99       14.51      4.08 o 
   3   1   9       37.73       35.85      2.08 o 
   4   1   9       19.87       13.42      2.23 o 
   5   1   9        0.02       -2.88      2.88 o 
   6   1   9       10.18        3.76      2.91 o 
 -10   2   9      104.37      104.78      8.04 o 
  -9   2   9       61.62       53.75      4.98 o 
  -8   2   9        0.42       -1.41      1.79 o 
  -7   2   9       38.42       28.43      4.23 o 
  -6   2   9      284.19      291.68      5.24 o 
  -5   2   9       85.46       90.55      1.86 o 
  -4   2   9        3.83        3.22      1.28 o 
  -3   2   9      479.39      530.85     12.16 o 
  -2   2   9       86.28       96.54      4.96 o 
  -1   2   9      373.13      392.01     23.17 o 
   0   2   9        1.54        0.36      0.76 o 
   1   2   9       81.14       81.57      2.28 o 
   2   2   9       61.24       60.44      3.09 o 
   3   2   9       44.76       39.27      6.06 o 
   4   2   9       36.21       25.29      2.62 o 
   5   2   9       44.37       45.79      4.12 o 
   6   2   9       18.31       17.09      3.27 o 
 -10   3   9       23.06       24.11      6.22 o 
  -9   3   9        6.59        9.13      3.74 o 
  -8   3   9      206.38      214.18      9.77 o 
  -7   3   9      168.45      186.22      5.56 o 
  -6   3   9        0.01        2.82      1.71 o 
  -5   3   9       65.63       65.45      2.59 o 
  -4   3   9      121.27      143.26      3.60 o 
  -3   3   9      594.87      591.62     11.02 o 
  -2   3   9       52.23       50.66      3.03 o 
  -1   3   9      111.05      117.07      2.52 o 
   0   3   9      281.23      279.38      5.67 o 
   1   3   9      103.66      107.07      2.89 o 
   2   3   9        5.94        2.25      1.62 o 
   3   3   9       95.76       90.30      4.12 o 
   4   3   9       80.65       92.60      5.39 o 
   5   3   9       29.18       36.45      7.54 o 
  -9   4   9       66.77       64.43      5.33 o 
  -8   4   9        2.79       -3.70      3.70 o 
  -7   4   9       19.23       20.92      4.83 o 
  -6   4   9      291.83      311.62     13.05 o 
  -5   4   9      206.29      213.71      9.17 o 
  -4   4   9        2.31        1.05      1.56 o 
  -3   4   9       23.15       25.01      2.51 o 
  -2   4   9      193.92      221.44     14.71 o 
  -1   4   9      192.81      189.13      4.12 o 
   0   4   9        8.54        6.69      1.34 o 
   1   4   9      190.98      178.54      3.92 o 
   2   4   9       59.21       61.24      2.61 o 
   3   4   9      184.02      173.63      6.21 o 
   4   4   9        0.15        0.67      3.35 o 
   5   4   9       48.86       60.41      5.90 o 
  -9   5   9        0.35       -2.07      4.19 o 
  -8   5   9       65.29       68.34      5.69 o 
  -7   5   9       82.24       82.04      8.24 o 
  -6   5   9        9.05       10.13      3.58 o 
  -5   5   9        3.43        2.24      2.34 o 
  -4   5   9      109.48      117.01      4.14 o 
  -3   5   9      222.98      225.77      6.28 o 
  -2   5   9       14.05       11.22      2.26 o 
  -1   5   9       90.72       86.77      3.20 o 
   0   5   9      102.89      104.14      3.13 o 
   1   5   9       45.34       43.13      2.72 o 
   2   5   9       13.08       12.25      3.89 o 
   3   5   9       32.77       29.47      4.80 o 
   4   5   9       26.61       20.97      4.71 o 
  -8   6   9        4.58        6.37      4.91 o 
  -7   6   9        1.19        3.41      3.94 o 
  -6   6   9       23.05       24.43      4.14 o 
  -5   6   9      125.00      127.72      8.56 o 
  -4   6   9        0.40       -1.32      2.73 o 
  -3   6   9        2.76        1.33      2.91 o 
  -2   6   9       15.89       19.27      4.69 o 
  -1   6   9       32.05       28.97      5.05 o 
   0   6   9       17.51       11.09      3.33 o 
   1   6   9        2.87        0.35      2.53 o 
   2   6   9       87.77       98.99      5.60 o 
   3   6   9       16.46       22.31     10.84 o 
  -6   7   9       17.00       20.97      5.17 o 
  -5   7   9        0.73       -3.27      3.62 o 
  -4   7   9       15.04       20.36      7.15 o 
  -3   7   9        0.24       -0.96      3.09 o 
  -2   7   9       25.78       26.45      4.79 o 
  -1   7   9        0.65        4.10      3.75 o 
   0   7   9        0.82        2.34      2.84 o 
   1   7   9       25.29       18.69      3.76 o 
   2   7   9        6.78        3.20      3.45 o 
  -4   8   9        1.20       -1.48      4.45 o 
  -3   8   9        0.99        3.02      4.02 o 
  -2   8   9        5.63        4.33     14.62 o 
  -1   8   9        4.98        2.92      4.05 o 
 -10   0  10      115.52      138.00     11.09 o 
  -9   0  10       30.90       25.25      4.92 o 
  -8   0  10       22.67       11.81      2.46 o 
  -7   0  10       31.06       22.47      2.85 o 
  -6   0  10      149.77      163.00      4.82 o 
  -5   0  10       49.31       52.33      2.18 o 
  -4   0  10       25.92       17.91      2.89 o 
  -3   0  10       33.71       40.02      3.57 o 
  -2   0  10       33.28       31.46      3.17 o 
  -1   0  10      582.77      595.41     17.51 o 
   0   0  10      109.34       99.80      2.64 o 
   1   0  10        7.72        5.31      1.39 o 
   2   0  10       86.23       78.11      3.99 o 
   3   0  10      108.47       95.34      4.42 o 
   4   0  10        0.32       -1.43      2.82 o 
   5   0  10        1.90        6.03      3.89 o 
 -10   1  10        0.24        0.71      4.62 o 
  -9   1  10        0.70        0.77      2.75 o 
  -8   1  10       72.85       77.85      6.58 o 
  -7   1  10       71.08       75.90      3.64 o 
  -6   1  10       58.47       49.61      1.91 o 
  -5   1  10        3.78        5.90      1.50 o 
  -4   1  10       56.16       60.53      2.20 o 
  -3   1  10      219.72      218.77      7.81 o 
  -2   1  10        0.01        0.90      1.81 o 
  -1   1  10       48.40       45.25      4.07 o 
   0   1  10      215.90      224.23      4.35 o 
   1   1  10      115.57      113.20      2.80 o 
   2   1  10       89.57       83.40      2.43 o 
   3   1  10       42.70       41.37      2.41 o 
   4   1  10       66.17       63.21      4.40 o 
   5   1  10       64.97       74.83      5.48 o 
 -10   2  10       28.31       28.57      5.46 o 
  -9   2  10       18.34       32.89      4.48 o 
  -8   2  10        6.80        3.23      2.48 o 
  -7   2  10       34.53       35.90      1.77 o 
  -6   2  10       27.31       26.64      1.59 o 
  -5   2  10       52.30       43.31      3.19 o 
  -4   2  10       16.75       14.68      1.49 o 
  -3   2  10       22.03       16.57      1.74 o 
  -2   2  10      114.11      118.56      3.63 o 
  -1   2  10       76.38       70.20      8.70 o 
   0   2  10       13.30       12.79      2.68 o 
   1   2  10       14.36       12.56      1.65 o 
   2   2  10       24.79       28.69      2.50 o 
   3   2  10      107.16      107.81      4.97 o 
   4   2  10        7.25        3.70      2.91 o 
   5   2  10        0.55        3.69      3.45 o 
  -9   3  10        0.44        0.72      3.80 o 
  -8   3  10       15.29        5.02      3.67 o 
  -7   3  10        1.40        2.31      3.37 o 
  -6   3  10        0.00        2.69      1.78 o 
  -5   3  10        7.47       10.45      1.41 o 
  -4   3  10        6.29        6.74      2.50 o 
  -3   3  10       65.26       59.25      8.97 o 
  -2   3  10        0.78        1.90      1.55 o 
  -1   3  10        0.13       -2.06      2.64 o 
   0   3  10       15.65       14.49      1.13 o 
   1   3  10        0.52        1.10      1.37 o 
   2   3  10       64.32       60.83      5.55 o 
   3   3  10       15.29       15.47      5.11 o 
   4   3  10        5.27        7.37      4.30 o 
  -9   4  10        0.42       -0.56     11.56 o 
  -8   4  10        0.06        4.08      3.15 o 
  -7   4  10       60.97       62.11      4.50 o 
  -6   4  10       19.61       13.96      3.89 o 
  -5   4  10        8.17        7.64      1.76 o 
  -4   4  10       18.55       16.68      3.55 o 
  -3   4  10       61.94       53.02      9.13 o 
  -2   4  10       23.80       18.96      1.41 o 
  -1   4  10       53.61       55.29      2.11 o 
   0   4  10        2.44        0.69      1.77 o 
   1   4  10        6.01        4.62      1.77 o 
   2   4  10        1.26       -0.17      2.87 o 
   3   4  10        0.64       -0.30      3.68 o 
   4   4  10        8.21        4.27      3.28 o 
  -8   5  10        7.23        9.63      5.67 o 
  -7   5  10       44.83       40.92      7.88 o 
  -6   5  10        9.47        7.85      4.82 o 
  -5   5  10       25.77       20.24      3.02 o 
  -4   5  10       23.42       27.51      4.42 o 
  -3   5  10       67.90       71.79      3.34 o 
  -2   5  10        4.37        3.57      1.71 o 
  -1   5  10       13.50       15.47      5.56 o 
   0   5  10       22.82       21.87      2.41 o 
   1   5  10        0.95        4.59      2.22 o 
   2   5  10        1.48       -2.14      2.14 o 
   3   5  10        0.29       -3.51      3.51 o 
  -7   6  10        0.85       -3.06      3.57 o 
  -6   6  10       57.86       61.03      5.16 o 
  -5   6  10       54.83       53.44      5.09 o 
  -4   6  10       28.72       26.54      3.92 o 
  -3   6  10        5.19        5.63      3.54 o 
  -2   6  10       42.81       51.47      4.88 o 
  -1   6  10       38.36       45.34      4.57 o 
   0   6  10        1.44       -1.90      1.90 o 
   1   6  10        9.02       12.20      2.72 o 
   2   6  10       40.92       37.18      5.23 o 
  -5   7  10        0.10        9.60      5.06 o 
  -4   7  10      107.53      123.56      6.86 o 
  -3   7  10       51.24       58.41      6.94 o 
  -2   7  10        7.00        6.57      4.52 o 
  -1   7  10       31.79       30.72      9.08 o 
   0   7  10       51.97       42.47      6.55 o 
 -10   1  11        9.47       14.28      6.94 o 
  -9   1  11        1.45        4.22      2.91 o 
  -8   1  11        8.39       11.86      2.63 o 
  -7   1  11       40.01       34.24      2.01 o 
  -6   1  11        2.62        1.09      1.44 o 
  -5   1  11       18.09       17.43      1.22 o 
  -4   1  11       20.41       21.90      2.83 o 
  -3   1  11        8.77       10.83      2.61 o 
  -2   1  11        2.39        5.41      3.92 o 
  -1   1  11       22.94       22.01      1.03 o 
   0   1  11       21.04       22.31      1.71 o 
   1   1  11        0.44        2.82      0.98 o 
   2   1  11        6.11        2.00      4.42 o 
   3   1  11        7.10       10.32      4.65 o 
   4   1  11        1.88        0.84      3.11 o 
  -9   2  11       10.60        5.01      3.82 o 
  -8   2  11        0.06        4.68      4.82 o 
  -7   2  11        6.01        5.99      4.07 o 
  -6   2  11       72.02       73.90      3.94 o 
  -5   2  11        0.19        1.88      1.52 o 
  -4   2  11        0.95        2.79      1.36 o 
  -3   2  11      215.80      229.13      7.20 o 
  -2   2  11        2.40        2.99      1.60 o 
  -1   2  11       80.42       77.08      3.50 o 
   0   2  11       11.73       14.25      1.71 o 
   1   2  11       25.08       27.36      1.96 o 
   2   2  11       22.65       18.77      6.03 o 
   3   2  11        5.11        5.40      3.16 o 
   4   2  11        2.77       -0.36      3.04 o 
  -9   3  11       16.32        8.92      4.96 o 
  -8   3  11       43.57       45.35      4.05 o 
  -7   3  11       74.04       71.55      4.05 o 
  -6   3  11       16.03       10.71      2.77 o 
  -5   3  11       33.29       26.86      4.64 o 
  -4   3  11       97.90      104.09      4.03 o 
  -3   3  11        7.15        8.48      1.89 o 
  -2   3  11        0.02       -1.92      1.99 o 
  -1   3  11       99.23       99.21      5.72 o 
   0   3  11       63.89       65.60      3.45 o 
   1   3  11        0.02        2.06      2.29 o 
   2   3  11        0.34       -4.20      4.20 o 
   3   3  11       57.55       51.82      4.59 o 
  -8   4  11        0.99       -2.85      4.62 o 
  -7   4  11       75.05       73.08      4.87 o 
  -6   4  11       20.70       24.28      3.05 o 
  -5   4  11       70.86       62.93      4.45 o 
  -4   4  11        9.59        6.15      3.33 o 
  -3   4  11       84.05       75.95      7.70 o 
  -2   4  11       96.30      102.71      9.95 o 
  -1   4  11        1.16        4.20      2.64 o 
   0   4  11        6.31        6.46      3.17 o 
   1   4  11       29.74       31.81      3.12 o 
   2   4  11       61.59       63.52      4.79 o 
   3   4  11       10.18       13.70      5.62 o 
  -7   5  11       30.35       24.77      7.04 o 
  -6   5  11        0.11        8.43      7.51 o 
  -5   5  11       27.90       31.93      4.77 o 
  -4   5  11       61.29       73.48      6.69 o 
  -3   5  11       37.56       49.00      6.42 o 
  -2   5  11        1.08        0.73      2.03 o 
  -1   5  11       32.83       31.99      3.67 o 
   0   5  11       54.70       49.37      7.70 o 
   1   5  11       10.08       13.52      3.49 o 
   2   5  11        2.16       -7.13      7.13 o 
  -6   6  11       13.68       20.07      5.02 o 
  -5   6  11       48.20       48.08      5.80 o 
  -4   6  11        0.11       -1.51      4.92 o 
  -3   6  11        0.13        1.44      6.54 o 
  -2   6  11       66.63       69.12     13.64 o 
  -1   6  11        2.67        3.14      3.97 o 
   0   6  11       10.33        7.01      5.41 o 
  -9   0  12       72.81       81.82      9.24 o 
  -8   0  12        0.35       -1.78      5.39 o 
  -7   0  12       24.73       42.69      7.88 o 
  -6   0  12      164.50      187.47      8.77 o 
  -5   0  12       33.86       31.46      4.67 o 
  -4   0  12        0.48        4.64      4.32 o 
  -3   0  12      267.79      299.93     13.73 o 
  -2   0  12       12.21       12.88      5.42 o 
  -1   0  12      232.36      255.28     13.27 o 
   0   0  12       10.77        9.95      5.35 o 
   1   0  12       40.18       34.49      3.10 o 
   2   0  12       87.74       93.49      6.21 o 
   3   0  12        0.24        3.92      6.06 o 
  -9   1  12       17.88       31.46      6.26 o 
  -8   1  12       70.45       94.28      5.17 o 
  -7   1  12      124.38      128.72      4.43 o 
  -6   1  12       20.08       17.43      3.39 o 
  -5   1  12       37.11       42.26      3.62 o 
  -4   1  12      126.28      147.48      9.67 o 
  -3   1  12       16.10       18.92      5.19 o 
  -2   1  12       20.27       10.14      2.96 o 
  -1   1  12      239.28      277.85      9.57 o 
   0   1  12       24.93       22.06      5.99 o 
   1   1  12       26.03       18.13      2.84 o 
   2   1  12        1.76        1.19      2.84 o 
   3   1  12       22.77       22.91      3.52 o 
  -9   2  12       22.61       20.39      3.98 o 
  -8   2  12        6.20        3.30      3.68 o 
  -7   2  12       25.94       27.79      4.13 o 
  -6   2  12       51.97       55.29      3.24 o 
  -5   2  12       34.93       33.99      2.63 o 
  -4   2  12        0.01       -0.26      1.35 o 
  -3   2  12      120.67      120.82      3.37 o 
  -2   2  12        6.01        8.29      1.80 o 
  -1   2  12       15.49       14.81      2.16 o 
   0   2  12        4.44        2.82      2.24 o 
   1   2  12        8.59       10.76      2.85 o 
   2   2  12       57.89       65.93      7.15 o 
   3   2  12        0.05        1.24      3.26 o 
  -8   3  12        5.56        4.05      4.23 o 
  -7   3  12        0.16        2.26      4.62 o 
  -6   3  12        5.15        3.06      5.17 o 
  -5   3  12       10.71       14.29      3.07 o 
  -4   3  12       16.85       20.08      2.51 o 
  -3   3  12        9.40        6.47      2.29 o 
  -2   3  12       22.47       18.95      3.26 o 
  -1   3  12        7.60        6.52      2.64 o 
   0   3  12        0.00        5.80      2.64 o 
   1   3  12        0.00        0.57      4.80 o 
   2   3  12        0.35       -1.14      4.24 o 
  -7   4  12        0.25       -1.18      3.11 o 
  -6   4  12        6.79        4.67      3.14 o 
  -5   4  12        8.11        5.12      3.87 o 
  -4   4  12        4.59        0.40      3.67 o 
  -3   4  12        0.31       -2.82      2.82 o 
  -2   4  12        3.73        4.58      1.99 o 
  -1   4  12       22.54       23.91      3.57 o 
   0   4  12        0.22        6.66      9.77 o 
   1   4  12        0.82        3.93      3.64 o 
  -6   5  12        3.68        1.52      6.56 o 
  -5   5  12        0.48        5.23      4.37 o 
  -4   5  12       21.85       22.59      6.42 o 
  -3   5  12       24.16       18.98      7.29 o 
  -2   5  12        3.52        1.43      4.01 o 
  -1   5  12       15.75        9.46      4.96 o 
   0   5  12       14.13       10.90      3.86 o 
  -3   6  12       17.84       13.40      5.23 o 
  -8   1  13        9.19        3.57      8.56 o 
  -7   1  13        6.23        3.31      4.43 o 
  -6   1  13        6.28        5.30      2.86 o 
  -5   1  13        0.70       -0.34      2.65 o 
  -4   1  13        1.93        5.10      3.57 o 
  -3   1  13        1.54        1.13      2.39 o 
  -2   1  13        7.39        5.44      3.83 o 
  -1   1  13       28.96       37.27      4.80 o 
   0   1  13        0.26       -0.47      3.41 o 
   1   1  13        1.72        7.13      4.04 o 
  -8   2  13        0.30        2.82      6.42 o 
  -7   2  13       14.50       22.11      6.38 o 
  -6   2  13        3.95        1.78      6.78 o 
  -5   2  13        1.01        1.24      2.64 o 
  -4   2  13        8.94       11.95      3.28 o 
  -3   2  13        6.50        8.20      4.46 o 
  -2   2  13       12.44       13.75      3.74 o 
  -1   2  13       14.48       14.68      3.90 o 
   0   2  13        7.36        6.38      5.90 o 
   1   2  13        2.13       10.26      4.64 o 
  -7   3  13        5.44        1.07      5.74 o 
  -6   3  13        1.00        2.10      6.74 o 
  -5   3  13       15.14       22.83      7.78 o 
  -4   3  13       28.24       28.96      5.28 o 
  -3   3  13        1.34        4.09      2.58 o 
  -2   3  13        0.20       -0.38      3.00 o 
  -1   3  13       35.46       31.80      4.38 o 
   0   3  13        0.94       -4.00      4.00 o 
  -6   4  13        9.61       -5.67      6.03 o 
  -5   4  13       40.65       38.59     11.02 o 
  -4   4  13        5.52       -6.78      6.78 o 
  -3   4  13       20.07       26.79      7.42 o 
  -2   4  13       15.58       13.16      7.13 o 
  -1   4  13        3.76        2.53      8.20 o 
  -7   0  14       85.25       75.47      7.56 o 
  -6   0  14       30.29       38.13      6.06 o 
  -5   0  14       27.23       32.53      6.67 o 
  -4   0  14       27.24       26.00      5.39 o 
  -3   0  14       44.50       46.73      7.24 o 
  -2   0  14      226.07      243.36     15.34 o 
  -1   0  14        5.87       14.98      5.99 o 
   0   0  14       12.02       10.66      6.78 o 
  -7   1  14       16.88       14.35     10.88 o 
  -6   1  14        1.98       -0.23      4.15 o 
  -5   1  14       78.80       84.71      5.76 o 
  -4   1  14       68.46       74.79      5.29 o 
  -3   1  14        1.60        3.28      3.37 o 
  -2   1  14        4.24        9.61      3.76 o 
  -1   1  14       96.98       93.50      6.72 o 
   0   1  14       36.09       30.38      5.95 o 
  -6   2  14       16.07        7.10      5.74 o 
  -5   2  14       32.18       31.46      5.71 o 
  -4   2  14       16.10       21.76      5.64 o 
  -3   2  14       26.48       31.92      4.50 o 
  -2   2  14       59.06       51.75      5.21 o 
  -1   2  14        3.32       -3.92      3.92 o 
  -5   3  14       25.04       16.80      5.74 o 
  -4   3  14        8.53       14.98      5.99 o 
  -3   3  14        2.70        0.36      4.71 o 
  -2   3  14       11.82        6.78      5.31 o 
                                                 
